# Supplementary material for: Evolution of weedy giant ragweed (Ambrosia trifida): Multiple origins and gene expression variability facilitates weediness
Source: Ecol Evol. 2022 Dec 8;12(12):e9590. doi: 10.1002/ece3.9590 (PMC9731915; doi:10.1002/ece3.9590)
Supplement: Supplementary file 3 — Table S7 [file ECE3-12-e9590-s001.xlsx]

## Sheet: OH_weedy_shared
Functional annotation on shared honologous gene groups (OH weedy populations)	Gene Count
translation	90
signal transduction	46
defense response	44
response to salt stress	43
oxidoreductase activity	41
ubiquitin-dependent protein catabolic process	38
protein transport	32
regulation of transcription, DNA-templated	29
viral process	25
oxidoreductase activity, acting on paired donors, with incorporation or reduction of molecular oxygen	24
RNA binding	24
photosynthesis	24
response to water deprivation	24
glycolytic process	23
response to light stimulus	21
regulation of long-day photoperiodism, flowering	20
protein serine/threonine kinase activity	19
protein phosphorylation	18
methyltransferase activity	18
protein autophosphorylation	18
hydrolase activity	17
trichome morphogenesis	17
ribosome biogenesis	17
mRNA processing	17
response to cytokinin	17
plasma membrane	16
response to heat	16
cytoplasm	16
cell cycle	16
rRNA processing	16
response to abscisic acid	16
protein ubiquitination	15
protein kinase activity	15
response to cadmium ion	14
intracellular protein transport	14
mRNA binding	14
protein metabolic process	14
ubiquitin conjugating enzyme activity	14
sterol biosynthetic process	14
translational termination	14
protein folding	13
rhythmic process	13
protein targeting to chloroplast	13
response to oxidative stress	12
protein localization to membrane	12
root epidermal cell differentiation	12
proteasome-mediated ubiquitin-dependent protein catabolic process	12
thylakoid membrane organization	12
ATP binding	12
regulation of cell shape	12
unidimensional cell growth	11
pectin catabolic process	11
protein unfolding	11
pyruvate kinase activity	11
RNA splicing	10
translation initiation factor activity	10
regulation of intracellular pH	10
xylem development	10
fatty acid biosynthetic process	10
protein deglycosylation	10
pectin biosynthetic process	10
plant-type primary cell wall biogenesis	10
methionine biosynthetic process	10
transferase activity, transferring hexosyl groups	10
reductive pentose-phosphate cycle	10
L-ascorbic acid biosynthetic process	9
protoporphyrinogen IX biosynthetic process	9
trehalose metabolism in response to stress	9
proteolysis	9
carbohydrate metabolic process	9
cysteine biosynthetic process from serine	9
magnesium ion transport	9
protein processing	9
metal ion binding	9
GTP phosphohydrolase activity	9
response to zinc ion	9
microtubule-based movement	9
regulation of gene expression	9
protein glycosylation	9
RNA-DNA hybrid ribonuclease activity	9
auxin polar transport	9
vesicle-mediated transport	9
nucleosome assembly	9
transcription by RNA polymerase II	9
aspartic-type endopeptidase activity	9
UMP salvage	9
peptidyl-serine phosphorylation	8
rRNA 5'-end processing	8
translational initiation	8
UDP-glucuronate biosynthetic process	8
regulation of translation	8
root development	8
regulation of proton transport	8
mitotic cell cycle	8
tricarboxylic acid cycle	8
nucleotide biosynthetic process	8
seed maturation	8
response to fungus	8
ubiquinone biosynthetic process	8
programmed cell death in response to reactive oxygen species	8
response to karrikin	8
phloem development	8
response to nematode	8
anthocyanin-containing compound biosynthetic process	8
NLS-bearing protein import into nucleus	7
response to wounding	7
ubiquitin-dependent protein catabolic process via the N-end rule pathway	7
protein homooligomerization	7
secondary metabolic process	7
glucan catabolic process	7
plant-type secondary cell wall biogenesis	7
RNA catabolic process	7
formation of cytoplasmic translation initiation complex	7
sulfate assimilation	7
suspensor development	7
valine biosynthetic process	7
regulation of programmed cell death	7
RNA phosphodiester bond hydrolysis, exonucleolytic	6
SRP-dependent cotranslational protein targeting to membrane	6
cellular amino acid metabolic process	6
cellular response to amino acid stimulus	6
triglyceride mobilization	6
vitamin E biosynthetic process	6
ubiquitin-protein transferase activity	6
translation elongation factor activity	6
mitochondrial electron transport, ubiquinol to cytochrome c	6
proton export across plasma membrane	6
protein quality control for misfolded or incompletely synthesized proteins	6
carbohydrate transport	6
DNA recombination	6
serine-type peptidase activity	6
cyanate metabolic process	6
water transport	6
protein refolding	6
small GTPase mediated signal transduction	5
protein serine/threonine phosphatase activity	5
pollen development	5
glutamine metabolic process	5
integral component of membrane	5
microtubule-based process	5
S-adenosylhomocysteine catabolic process	5
regulation of innate immune response	5
shoot system development	5
heme binding	5
methyl-CpG binding	5
proton transmembrane transport	5
UDP-glucosyltransferase activity	5
cytoskeleton organization	5
tryptophan catabolic process to kynurenine	5
lignan biosynthetic process	5
L-methionine salvage from methylthioadenosine	5
seed germination	5
mucilage metabolic process involved in seed coat development	5
Rab protein signal transduction	5
glutamine biosynthetic process	5
fatty acid metabolic process	5
1-aminocyclopropane-1-carboxylate biosynthetic process	5
xanthophyll biosynthetic process	5
copper ion binding	5
vacuolar transport	5
xylem vessel member cell differentiation	5
TOR signaling	5
zinc ion binding	5
tRNA metabolic process	5
exocyst localization	5
response to hypoxia	5
protein domain specific binding	5
DNA-binding transcription factor activity	5
glutathione transferase activity	4
regulation of carbon utilization	4
vacuolar acidification	4
formation of translation preinitiation complex	4
magnesium ion binding	4
nitrate transport	4
oxaloacetate decarboxylase activity	4
protein localization to cilium	4
protein K63-linked ubiquitination	4
protein stabilization	4
extracellular region	4
DNA integration	4
aminoacyl-tRNA hydrolase activity	4
drug transmembrane transport	4
L-proline biosynthetic process	4
ribosome binding	4
vegetative phase change	4
plant-type cell wall organization	4
brassinosteroid mediated signaling pathway	4
response to low light intensity stimulus	4
peptidyl-prolyl cis-trans isomerase activity	4
metal ion transport	4
vegetative to reproductive phase transition of meristem	4
regulation of mitotic nuclear division	4
xenobiotic metabolic process	4
regulation of phenylpropanoid metabolic process	4
iron-sulfur cluster assembly	4
protein secretion	4
ATPase activity	4
perinuclear region of cytoplasm	4
protein initiator methionine removal	4
response to stimulus	4
RNA modification	4
mitochondrion	4
T cell proliferation	4
response to salicylic acid	4
cellular response to oxidative stress	4
defense response to fungus	4
protein tyrosine phosphatase activity	4
chlorophyll biosynthetic process	4
adenylate cyclase-modulating G protein-coupled receptor signaling pathway	4
guanylate kinase activity	4
phosphoprotein phosphatase activity	4
regulation of RNA metabolic process	4
purine nucleotide biosynthetic process	4
regulation of shoot apical meristem development	4
preprophase band assembly	4
cellulose catabolic process	4
shikimate metabolic process	4
acid phosphatase activity	4
embryo development ending in seed dormancy	4
protein depalmitoylation	4
sister chromatid cohesion	4
cell division	4
DNA-dependent DNA replication	4
root hair elongation	4
recognition of pollen	4
chorismate biosynthetic process	4
zinc ion transmembrane transport	4
auxin-activated signaling pathway	4
alkaloid biosynthetic process	4
photosystem II stabilization	4
regulation of DNA replication	4
urea cycle	4
protein import into peroxisome matrix, docking	4
tRNA processing	4
potassium:proton antiporter activity	4
spermine biosynthetic process	4
regulation of cell cycle arrest	4
mitochondrial protein processing	4
oxylipin biosynthetic process	4
retrograde vesicle-mediated transport, Golgi to ER	4
positive gravitropism	4
proteolysis involved in cellular protein catabolic process	4
pentose-phosphate shunt, non-oxidative branch	4
salicylic acid biosynthetic process	4
lipid catabolic process	4
RNA polyadenylation	4
chitin catabolic process	4
visual perception	4
lignin biosynthetic process	4
receptor-mediated endocytosis	4
polyubiquitin modification-dependent protein binding	4
protein storage vacuole membrane	4
specification of floral organ identity	4
terpenoid biosynthetic process	4
xyloglucan metabolic process	4
regulation of growth	4
ATP synthesis coupled proton transport	4
ubiquitin-dependent ERAD pathway	4
oxidoreductase activity, acting on paired donors, with incorporation or reduction of molecular oxygen, NAD(P)H as one donor, and incorporation of one atom of oxygen	4
poly(A)+ mRNA export from nucleus	4

## Sheet: OH_wild_shared
Functional annotation on shared honologous gene groups (OH wild populations)	Gene Count
translation	157
phosphorylation	60
regulation of transcription, DNA-templated	53
protein transport	53
defense response	50
response to salt stress	40
signal transduction	39
ubiquitin-dependent protein catabolic process	33
vesicle-mediated transport	33
glycolytic process	32
oxidoreductase activity	29
microtubule	29
response to water deprivation	27
mRNA processing	25
plasma membrane	25
protein autophosphorylation	25
response to heat	24
RNA binding	24
protein phosphorylation	22
oxidoreductase activity, acting on paired donors, with incorporation or reduction of molecular oxygen	20
transmembrane transport	19
chloroplast	19
fatty acid biosynthetic process	19
regulation of translation	19
RNA splicing	18
rRNA processing	18
intracellular protein transport	17
DNA binding	16
transcription by RNA polymerase II	16
brassinosteroid mediated signaling pathway	16
response to light stimulus	16
response to abscisic acid	15
response to cadmium ion	15
stomatal movement	15
translational elongation	14
cytoskeleton organization	14
transporter activity	14
metal ion binding	13
translation initiation factor activity	13
ATP binding	13
tricarboxylic acid cycle	13
ion transport	13
regulation of gene expression	12
microtubule-based process	12
carbohydrate metabolic process	12
ATP synthesis coupled proton transport	12
ubiquitin-dependent ERAD pathway	12
plant-type primary cell wall biogenesis	12
viral process	11
protein kinase activity	11
zinc ion binding	11
photosynthesis	10
recognition of pollen	10
response to karrikin	10
lipid catabolic process	10
seed coat development	10
trehalose metabolism in response to stress	10
protoporphyrinogen IX biosynthetic process	10
'de novo' IMP biosynthetic process	10
protein localization to membrane	10
trichome branching	10
protein folding	10
retrograde vesicle-mediated transport, Golgi to ER	10
valine biosynthetic process	10
secondary metabolic process	10
glutamate metabolic process	9
gibberellin biosynthetic process	9
translational initiation	9
response to oxidative stress	9
protein import into nucleus	9
proteolysis	9
root development	9
protein domain specific binding	9
cytoplasmic translation	9
phosphoprotein phosphatase activity	9
response to cold	9
tRNA processing	8
DNA-binding transcription factor activity	8
protein targeting to membrane	8
carbohydrate transport	8
methyltransferase activity	8
response to blue light	8
cell wall organization	7
phosphatidylinositol phosphate kinase activity	7
DNA recombination	7
protein serine/threonine phosphatase activity	7
sugar mediated signaling pathway	7
response to UV-B	7
transposition, RNA-mediated	7
response to nematode	7
photorespiration	7
protein ubiquitination	7
methionine biosynthetic process	7
sulfate assimilation	7
response to zinc ion	7
proteasome-mediated ubiquitin-dependent protein catabolic process	7
transmembrane transporter activity	7
auxin polar transport	6
ribosome biogenesis	6
terpenoid biosynthetic process	6
proton export across plasma membrane	6
protein metabolic process	6
plastoquinone biosynthetic process	6
salicylic acid biosynthetic process	6
photosynthetic electron transport in photosystem I	6
spindle assembly	6
systemic acquired resistance	6
amino acid transport	6
pyruvate kinase activity	6
microtubule-based movement	6
specification of floral organ identity	6
DNA integration	6
lipid transport	6
xylem development	6
protein unfolding	6
pigment biosynthetic process	6
pectin biosynthetic process	6
chloroplast organization	6
sister chromatid cohesion	6
dephosphorylation	6
regulation of cell shape	6
cell division	6
mRNA binding	6
response to hydrogen peroxide	6
malonyl-CoA biosynthetic process	6
vegetative to reproductive phase transition of meristem	6
unidimensional cell growth	6
xyloglucan metabolic process	6
histidine biosynthetic process	6
reductive pentose-phosphate cycle	6
negative regulation of hypoxia-induced intrinsic apoptotic signaling pathway	6
transcription by RNA polymerase III	6
protein serine/threonine kinase activity	6
seed maturation	6
vacuolar transport	6
protein secretion	6
translation elongation factor activity	6
response to ethylene	6
regulation of transcription by RNA polymerase II	6
auxin-activated signaling pathway	6
fatty acid metabolic process	6
threonine biosynthetic process	6
defense response to fungus	6
metalloexopeptidase activity	6
regulation of proton transport	6
DNA repair	6
chorismate biosynthetic process	6
lysine biosynthetic process via diaminopimelate	6
vesicle fusion	5
syncytium formation	5
jasmonic acid biosynthetic process	5
UDP-glucosyltransferase activity	5
regulation of pollen tube growth	5
response to reactive oxygen species	5
thylakoid membrane organization	5
maintenance of DNA methylation	5
mitochondrial mRNA processing	5
stomatal lineage progression	5
regulation of long-day photoperiodism, flowering	5
serine-type carboxypeptidase activity	4
arginyl-tRNA aminoacylation	4
peptidyl-threonine phosphorylation	4
root hair elongation	4
terpene synthase activity	4
polyubiquitin modification-dependent protein binding	4
protein deglycosylation	4
response to arsenic-containing substance	4
stamen development	4
phenylpropanoid metabolic process	4
regulation of protein catabolic process	4
microtubule binding	4
transcription elongation from RNA polymerase II promoter	4
methyl-CpG binding	4
ATPase activity	4
protein heterodimerization activity	4
vesicle-mediated transport to the plasma membrane	4
UMP salvage	4
MAP kinase activity	4
S-adenosylmethionine biosynthetic process	4
cell redox homeostasis	4
xyloglucan catabolic process	4
microtubule cytoskeleton organization	4
auxin biosynthetic process	4
trichome morphogenesis	4
serine-type endopeptidase activity	4
lysyl-tRNA aminoacylation	4
shikimate O-hydroxycinnamoyltransferase activity	4
spermine biosynthetic process	4
mucilage metabolic process involved in seed coat development	4
chromatin organization	4
sorocarp development	4
RNA-DNA hybrid ribonuclease activity	4
SRP-dependent cotranslational protein targeting to membrane	4
phosphate ion transport	4
regulation of photoperiodism, flowering	4
prolyl-tRNA aminoacylation	3
root epidermal cell differentiation	3
pollen development	3
embryo development ending in seed dormancy	3
arginine biosynthetic process	3
mitotic cell cycle	3
suspensor development	3
glycine catabolic process	3
photosystem II stabilization	3
sterol biosynthetic process	3
vacuolar protein processing	3
L-ascorbic acid biosynthetic process	3
seedling development	3
intracellular signal transduction	3
regulation of protein autophosphorylation	3
integral component of membrane	3
root meristem growth	3
RNA-directed DNA methylation	3
ubiquitin conjugating enzyme activity	3
anthocyanin-containing compound biosynthetic process	3
nucleoid organization	3
mRNA stabilization	3
sucrose catabolic process	3
protein transport to vacuole involved in ubiquitin-dependent protein catabolic process via the multivesicular body sorting pathway	3
methylation-dependent chromatin silencing	3
halogenated hydrocarbon catabolic process	3
small GTPase mediated signal transduction	3
UV protection	3
fruit ripening	3
cold acclimation	3
cysteine biosynthetic process from serine	3
exocyst localization	3
pectin catabolic process	3
RNA catabolic process	3
nitrogen compound metabolic process	3
oxylipin biosynthetic process	3
N-terminal peptidyl-methionine acetylation	3
glycerol ether metabolic process	3
response to sucrose	3
ATP metabolic process	3
negative regulation of brassinosteroid mediated signaling pathway	3
potassium ion transport	3
ER membrane protein complex	3
nicotinamide nucleotide metabolic process	3
lignin biosynthetic process	3
Rab guanyl-nucleotide exchange factor activity	3
synapsis	3
cellular response to ethylene stimulus	3
response to cytokinin	3
unsaturated fatty acid biosynthetic process	3
cellular response to amino acid starvation	3
xylem vessel member cell differentiation	3
cellulose catabolic process	3
protein glutathionylation	3
magnesium ion transport	3
xanthophyll biosynthetic process	3
uracil catabolic process	3
triterpenoid biosynthetic process	3
ATP hydrolysis coupled proton transport	3
lipid binding	3
protein self-association	3
translational frameshifting	3
mitochondrial electron transport, ubiquinol to cytochrome c	3
RNA modification	3
protein import into chloroplast stroma	3
mitochondrion	3
photosystem II oxygen evolving complex assembly	3
phylloquinone biosynthetic process	3
acrosomal vesicle	3
ubiquinone biosynthetic process	3
spermidine biosynthetic process	3
spliceosomal snRNP assembly	3
protein dephosphorylation	3
agglutination involved in conjugation	3
mitochondrial transport	3
response to virus	3
positive regulation of transcription by RNA polymerase II	3
NLS-bearing protein import into nucleus	3
isoleucine biosynthetic process	3
protein targeting to chloroplast	3
translational termination	3
glycolipid biosynthetic process	3
purine nucleoside catabolic process	3
response to osmotic stress	3
transferase activity, transferring hexosyl groups	3
chloroplast rRNA processing	3
protein-chromophore linkage	3
protein ADP-ribosylation	3
oxidative photosynthetic carbon pathway	3
protein maturation	3
single fertilization	3
UDP-D-xylose biosynthetic process	3
negative regulation of gene expression	3
sequence-specific DNA binding	3
red, far-red light phototransduction	3
regulation of protein localization	3
protein refolding	3
sodium ion import across plasma membrane	3
protein quality control for misfolded or incompletely synthesized proteins	3
RNA polymerase II activity	3
DNA-dependent DNA replication	3
L-glutamate biosynthetic process	3
snRNA pseudouridine synthesis	3
sphingolipid metabolic process	3
regulation of salicylic acid biosynthetic process	3
tetrapyrrole biosynthetic process	3
thiosulfate transport	3
ribosome binding	3
GTPase activity	3
tetrahydrofolate metabolic process	3
endocytosis	3
response to salicylic acid	3
vitamin E biosynthetic process	3
Rab protein signal transduction	3
seed development	3
tryptophanyl-tRNA aminoacylation	3
L-phenylalanine biosynthetic process	3
pollen tube development	3
protein K63-linked ubiquitination	3
nitrate transport	3
response to hypoxia	3
formation of cytoplasmic translation initiation complex	3
snoRNA guided rRNA pseudouridine synthesis	3
transcription antitermination	3
xanthophyll cycle	3
tRNA-type intron splice site recognition and cleavage	3
regulation of cell cycle	3
retina development in camera-type eye	3
saponin biosynthetic process	3
L-phenylalanine catabolic process	3
response to unfolded protein	3
cellulose biosynthetic process	3
fatty acid beta-oxidation	3
positive regulation of nuclear-transcribed mRNA poly(A) tail shortening	3
poly(A)+ mRNA export from nucleus	3
maturation of SSU-rRNA from tricistronic rRNA transcript (SSU-rRNA, 58S rRNA, LSU-rRNA)	3
oxidoreductase activity, acting on paired donors, with incorporation or reduction of molecular oxygen, NAD(P)H as one donor, and incorporation of one atom of oxygen	3
maturation of LSU-rRNA from tricistronic rRNA transcript (SSU-rRNA, 58S rRNA, LSU-rRNA)	3

## Sheet: IA-MN_weedy_shared
Functional annotation on shared honologous gene groups (IA-MN weedy populations)	Gene Count
translation	97
protein catabolic process	44
defense response	44
ubiquitin-dependent protein catabolic process	34
mitochondrion	33
protein folding	28
protein phosphorylation	25
mRNA processing	24
oxidoreductase activity	22
photosynthesis	20
viral process	18
ATP synthesis coupled proton transport	18
microtubule-based process	18
tricarboxylic acid cycle	18
protein transport	17
transcription, DNA-templated	17
signal transduction	17
cytoplasm	17
protein autophosphorylation	17
glucan catabolic process	15
cell wall organization	13
transmembrane transporter activity	13
rRNA processing	12
oxidoreductase activity, acting on paired donors, with incorporation or reduction of molecular oxygen	12
recognition of pollen	12
plasma membrane	12
response to salt stress	12
response to bacterium	12
DNA recombination	11
nucleus	11
formation of cytoplasmic translation initiation complex	10
regulation of transcription, DNA-templated	10
regulation of intracellular pH	10
proteolysis	10
brassinosteroid mediated signaling pathway	10
potassium:proton antiporter activity	9
vesicle-mediated transport	9
zinc ion binding	9
response to water deprivation	9
regulation of long-day photoperiodism, flowering	9
response to heat	9
xyloglucan catabolic process	9
cytoskeleton organization	9
response to cold	9
regulation of cell wall organization or biogenesis	8
stress-activated protein kinase signaling cascade	8
regulation of cell shape	8
response to nematode	8
protein targeting to membrane	8
regulation of translation	8
response to wounding	8
response to unfolded protein	8
regulation of mitotic nuclear division	8
vegetative to reproductive phase transition of meristem	8
glycine catabolic process	8
regulation of gene expression	7
proton export across plasma membrane	7
regulation of phosphate transmembrane transport	7
response to cytokinin	7
translation initiation factor activity	7
defense response to bacterium	7
cell redox homeostasis	7
glycolytic process	7
mRNA stabilization	7
pigment biosynthetic process	6
glutamine biosynthetic process	6
sulfate assimilation	6
vesicle docking involved in exocytosis	6
response to oxidative stress	6
release of seed from dormancy	6
tetrahydrofolate interconversion	6
seed germination	5
RNA binding	5
xylem vessel member cell differentiation	5
valine biosynthetic process	5
positive regulation of auxin biosynthetic process	5
proteolysis involved in cellular protein catabolic process	5
protein domain specific binding	5
water transport	5
phosphate-containing compound metabolic process	5
anthocyanin-containing compound biosynthetic process	5
xyloglucan metabolic process	5
DNA binding	5
methyltransferase activity	5
'de novo' IMP biosynthetic process	5
signal peptide processing	5
response to virus	5
intracellular protein transport	5
leaf morphogenesis	5
UDP-glucosyltransferase activity	5
protein targeting to ER	5
ribosome biogenesis	5
septum digestion after cytokinesis	5
carotenoid biosynthetic process	5
water channel activity	5
translation elongation factor activity	5
cellulose catabolic process	4
retina development in camera-type eye	4
protein deglycosylation	4
protein transport to vacuole involved in ubiquitin-dependent protein catabolic process via the multivesicular body sorting pathway	4
response to abscisic acid	4
starch biosynthetic process	4
chloroplast rRNA processing	4
urea cycle	4
rhythmic process	4
auxin polar transport	4
retrograde vesicle-mediated transport, Golgi to ER	4
peptidyl-threonine phosphorylation	4
protein heterodimerization activity	4
protein-chromophore linkage	4
salicylic acid biosynthetic process	4
ATP binding	4
protein import into mitochondrial intermembrane space	4
response to toxic substance	4
serine-type carboxypeptidase activity	4
lignin biosynthetic process	4
protein kinase activity	4
phloem development	4
glycogen biosynthetic process	4
tRNA metabolic process	4
NAD binding	4
protein sumoylation	4
ribosomal small subunit biogenesis	4
terpenoid biosynthetic process	4
pyruvate kinase activity	4
polyubiquitin modification-dependent protein binding	4
ubiquitin conjugating enzyme activity	4
response to light stimulus	4
tryptophanyl-tRNA aminoacylation	4
fruit development	4
translational termination	4
reductive pentose-phosphate cycle	4
sepal giant cell differentiation	4
regulation of growth	4
formation of translation preinitiation complex	4
L-ascorbic acid biosynthetic process	4
glucose metabolic process	4
hydrogen peroxide catabolic process	4
potassium ion transport	4
chloroplast organization	4
unidimensional cell growth	4
response to cadmium ion	4
ATP metabolic process	4
selenium compound metabolic process	4
superoxide dismutase activity	4
trichome morphogenesis	4
root development	4
protein stabilization	4
fruit ripening, climacteric	4
ribosomal subunit export from nucleus	4
proteasome-mediated ubiquitin-dependent protein catabolic process	4
ubiquitin-dependent protein catabolic process via the N-end rule pathway	4
vegetative phase change	4
regulation of stomatal movement	4
xanthophyll cycle	4
vitamin E biosynthetic process	4
secondary shoot formation	4
post-embryonic development	4
protein ubiquitination	4
transferase activity, transferring acyl groups other than amino-acyl groups	4
somatic stem cell population maintenance	4
seed maturation	4
agglutination involved in conjugation	4

## Sheet: IA-MN_wild_shared
Functional annotation on shared honologous gene groups (IA-MN wild populations)	Gene Count
negative regulation of translation	3
response to sucrose	3
phloem development	3
flavonoid biosynthetic process	6
regulation of DNA replication	3
vacuolar acidification	3
intracellular sequestering of iron ion	4
chloroplast organization	3
lignin biosynthetic process	4
response to water deprivation	15
transporter activity	7
ATP metabolic process	11
mRNA processing	26
transposition, DNA-mediated	3
regulation of timing of transition from vegetative to reproductive phase	4
cysteine biosynthetic process from serine	3
carbohydrate metabolic process	6
viral process	3
response to oomycetes	3
response to heat	7
shoot system development	3
regulation of cell wall organization or biogenesis	3
cytoplasmic translation	6
protein domain specific binding	4
transcription by RNA polymerase II	3
sister chromatid segregation	3
tetrahydrofolate interconversion	9
regulation of chromosome segregation	3
phosphoprotein phosphatase activity	3
intracellular protein transport	7
plant-type hypersensitive response	3
copper ion transport	3
ubiquitin-protein transferase activity	4
cellular response to amino acid starvation	3
phosphatidylinositol biosynthetic process	3
root development	3
response to brassinosteroid	7
response to cytokinin	3
cellular response to ethylene stimulus	4
response to UV-B	3
mRNA binding	4
protein catabolic process	21
RNA-directed DNA polymerase activity	3
serine-type carboxypeptidase activity	3
translational elongation	6
ubiquitin conjugating enzyme activity	3
response to salt stress	9
photosynthesis	25
transmembrane transport	12
translation initiation factor activity	10
positive regulation of cytoplasmic mRNA processing body assembly	4
metal ion binding	3
cell wall organization	7
ribosome biogenesis	12
pollen development	6
metal ion transport	4
glutamate metabolic process	4
regulation of transcription, DNA-templated	22
microtubule-based process	4
root epidermal cell differentiation	3
biotin biosynthetic process	3
translation	97
oxidoreductase activity	19
terpenoid biosynthetic process	3
response to oxidative stress	6
glycine catabolic process	9
translational initiation	11
suspensor development	3
response to wounding	7
protein hexamerization	3
regulation of protein catabolic process	3
response to arsenic-containing substance	4
protein deglycosylation	4
glucan catabolic process	7
water transport	3
fruit ripening	4
pyruvate kinase activity	7
sugar mediated signaling pathway	3
systemic acquired resistance, salicylic acid mediated signaling pathway	4
salicylic acid biosynthetic process	3
cytoskeleton organization	3
nucleus	9
nucleosome assembly	9
ubiquitin-dependent protein catabolic process	12
response to karrikin	4
plastoquinone biosynthetic process	3
recognition of pollen	5
protein metabolic process	6
adenylate cyclase-modulating G protein-coupled receptor signaling pathway	3
DNA recombination	10
regulation of mitotic nuclear division	3
defense response	26
tRNA metabolic process	6
photosynthetic electron transport in photosystem I	3
glutamine metabolic process	3
auxin-activated signaling pathway	3
protein autophosphorylation	14
vesicle-mediated transport	13
proteolysis involved in cellular protein catabolic process	3
tricarboxylic acid cycle	15
callose deposition in cell wall	4
nitrate transport	3
response to light stimulus	13
peptidyl-serine phosphorylation	3
stomatal movement	16
L-phenylalanine biosynthetic process	3
oxidation-reduction process	3
GTP phosphohydrolase activity	3
transmembrane transporter activity	4
Rab protein signal transduction	3
UTP biosynthetic process	3
phloem or xylem histogenesis	3
vacuolar transport	4
response to light intensity	3
tRNA aminoacylation for protein translation	3
ATP synthesis coupled proton transport	3
response to blue light	7
protein transport	14
retrograde vesicle-mediated transport, Golgi to ER	3
translation elongation factor activity	7
amino acid binding	4
regulation of stomatal movement	3
electron transport chain	4
oxidoreductase activity, acting on paired donors, with incorporation or reduction of molecular oxygen, NAD(P)H as one donor, and incorporation of one atom of oxygen	0
positive regulation of growth	3
protein transport by the Tat complex	4
lysine biosynthetic process via diaminopimelate	3
regulation of growth	6
regulation of long-day photoperiodism, flowering	4
secondary metabolic process	3
oxaloacetate decarboxylase activity	3
cellulose biosynthetic process	3
L-phenylalanine catabolic process	4
plant-type primary cell wall biogenesis	3
ubiquitin-dependent ERAD pathway	4
signal transduction	26
actin filament depolymerization	3
xanthophyll cycle	6
T cell proliferation	3
formation of cytoplasmic translation initiation complex	3
phosphorylation	36
response to hypoxia	4
defense response to fungus	3
tyrosine metabolic process	7
transferase activity, transferring hexosyl groups	7
xyloglucan catabolic process	4
cytoplasm	14
protein ubiquitination	6
response to sodium phosphate	3
glycolipid biosynthetic process	3
response to cadmium ion	6
protein targeting to chloroplast	3
S-adenosylmethionine biosynthetic process	3
sulfate assimilation	5
histone arginine methylation	4
transcription, DNA-templated	25
reductive pentose-phosphate cycle	10
regulation of innate immune response	3
histidine biosynthetic process	4
root hair cell differentiation	4
hydrolase activity	6
vegetative to reproductive phase transition of meristem	6
glucose metabolic process	3
L-methionine salvage from S-adenosylmethionine	3
response to nematode	3
RNA binding	7
protein dephosphorylation	6
alkaloid biosynthetic process	3
UDP-glucuronate biosynthetic process	4
electron transfer activity	3
response to cold	6
photosystem II assembly	3
red, far-red light phototransduction	3
cell tip growth	3
protein folding	16
negative regulation of gene expression	3
regulation of unidimensional cell growth	3
circadian rhythm	3
rRNA processing	3
seed maturation	3
proteasome-mediated ubiquitin-dependent protein catabolic process	3
regulation of translation	7
protein serine/threonine kinase activity	10
stress granule assembly	3
response to zinc ion	3
protein localization to membrane	3
glycolytic process	7
protein phosphorylation	10
polar nucleus fusion	3
trichome morphogenesis	3
protein-chromophore linkage	3
negative regulation of hypoxia-induced intrinsic apoptotic signaling pathway	6
sucrose biosynthetic process	6
zinc ion binding	6
methyltransferase activity	3
